# Supplementary material for: Mesenchymal Stem Cell Use in Acute Tendon Injury: In Vitro Tenogenic Potential vs. In Vivo Dose Response
Source: Bioengineering (Basel). 2022 Aug 22;9(8):407. doi: 10.3390/bioengineering9080407 (PMC9404841; doi:10.3390/bioengineering9080407)
Supplement: Supplementary file 1 [file bioengineering-09-00407-s001.zip]

Archive with 1 entries (1 files):
- bioengineering-1885452-supplementary.pdf
